# Supplementary material for: Effects of the Replacement of Dietary Fish Meal with Poultry By-Product Meal on Growth and Intestinal Health of Chinese Soft-Shelled Turtle (Pelodiscus sinensis)
Source: Animals (Basel). 2023 Feb 27;13(5):865. doi: 10.3390/ani13050865 (PMC10000163; doi:10.3390/ani13050865)
Supplement: Supplementary file 1 [file animals-13-00865-s001.zip]

Archive with 1 entries (1 files):
- animals-2201311-supplementary.pdf
